# Supplementary material for: Differences in Physiological Responses of Two Tomato Genotypes to Combined Waterlogging and Cadmium Stresses
Source: Antioxidants (Basel). 2023 Jun 2;12(6):1205. doi: 10.3390/antiox12061205 (PMC10295130; doi:10.3390/antiox12061205)
Supplement: Supplementary file 1 [file antioxidants-12-01205-s001.zip]

Archive with 1 entries (1 files):
- antioxidants-2337479-supplementary.pdf
